# Supplementary material for: Sliding friction over individual aromatic bonds correlates with bond order
Source: Nat Commun. 2026 Apr 22;17:3694. doi: 10.1038/s41467-026-72128-x (PMC13103326; doi:10.1038/s41467-026-72128-x)
Supplement: Supplementary file 5 — Source Data [file 41467_2026_72128_MOESM5_ESM.xlsx]

## Sheet: Fig. 2
Figure 2b,d
CC1
exp	# height (pm)	315.991	316.991	317.991	318.991	319.991	320.991	321.991	322.991	323.991	324.991	325.991	326.991	327.991	328.991	329.991	330.991	331.991	332.991	333.991	334.991	335.991	336.991	337.991	338.991	339.991	340.991	341.991	342.991	343.991	344.991	345.991	346.991
	energy dissipation (meV/cycle)	10.957	12.0904	13.6432	15.9308	17.9392	19.4404	20.2988	21.8491	22.9256	23.2698	23.6211	23.3261	22.9105	22.6098	21.5876	20.6857	19.8441	18.6184	17.174	16.1855	15.0172	13.4368	12.3963	10.7466	9.42867	7.8301	6.54218	5.23078	3.83311	2.87061	2.01312	1.72451
	Errorbar (meV)	2.53481	2.14433	1.87387	1.43027	1.13761	1.31413	1.43237	1.07136	0.93177	1.05725	0.912059	0.906628	0.756373	0.60241	0.782571	0.882713	0.972243	0.872707	0.891268	0.881868	0.841425	1.06317	1.1604	1.14804	0.94983	1.1954	1.1931	1.17026	0.935532	0.886337	0.712504	0.630953
dft	# height (pm)	311.991	312.991	313.991	314.991	315.991	316.991	317.991	318.991	319.991	320.991	321.991	322.991	323.991	324.991	325.991	326.991	327.991	328.991	329.991	330.991	331.991	332.991	333.991	334.991	335.991	336.991	337.991	338.991	339.991	340.991	341.991	342.991	343.991	344.991	345.991	346.991	347.991	348.991	349.991	350.991	351.991	352.991	353.991	354.991	355.991	356.991	357.991	358.991
	energy dissipation (meV/cycle)	4.1973e-05	0.0019638	3.15202e-05	4.81713e-06	2.94885e-05	1.99192e-05	0.000208257	2.28291e-05	3.94277e-05	3.08127e-05	2.1529e-05	0.00433338	1.33506e-05	9.39421e-05	16.0499	14.1	12.5491	10.8195	9.00138	7.09037	5.65972	4.31605	3.07431	2.03696	1.18604	0.842047	0.28834	5.87536e-06	6.2294e-06	1.53894e-05	4.15045e-06	1.54626e-05	1.06268e-05	-5.75331e-07	1.17098e-05	1.55162e-05	1.29055e-05	1.44122e-05	7.18166e-06	1.2436e-05	1.44359e-05	1.63507e-05	6.33679e-06	1.9703e-06	1.10445e-05	2.13073e-05	8.14069e-06	3.65726e-06
CC2
exp	# height (pm)	300.986	301.986	302.986	303.986	304.986	305.986	306.986	307.986	308.986	309.986	310.986	311.986	312.986	313.986	314.986	315.986	316.986	317.986	318.986	319.986	320.986	321.986	322.986	323.986	324.986	325.986	326.986	327.986	328.986	329.986	330.986	331.986	332.986	333.986	334.986	335.986	336.986	337.986	338.986	339.986	340.986	341.986	342.986	343.986	344.986	345.986	346.986	347.986
	energy dissipation (meV/cycle)	0.448044	0.381124	0.484047	0.220128	0.214026	0.315948	0.605595	1.3121	2.14283	3.64126	5.32622	7.51334	9.50731	10.8516	12.2826	14.3272	15.2876	16.0713	16.9755	16.7917	18.4778	17.7789	17.0175	16.2021	15.7835	14.7875	13.6307	13.3604	12.3562	10.6789	9.23095	9.77803	7.6905	6.20826	3.97142	3.66412	3.01897	2.3725	1.58815	1.78823	1.05754	0.75281	0.376767	0.171977	0.175116	0.316382	0.260134	0.15713
	Errorbar (meV)	0.102182	0.0972488	0.244649	0.0823579	0.0718983	0.0541792	0.190641	0.419932	0.818927	1.14291	1.37751	1.2959	1.04126	0.949045	0.916179	1.33591	0.918524	0.485638	0.661213	0.194304	0.247387	0.24775	0.296522	0.482911	0.662765	0.518601	0.838284	0.674969	0.398804	0.486536	1.24288	0.873329	1.5334	1.24763	0.54511	0.685367	0.466142	0.702003	0.544121	0.437173	0.267753	0.130047	0.180195	0.113653	0.0824018	0.137975	0.0978106	0.0496733
dft	# height (pm)	305.986	306.986	307.986	308.986	309.986	310.986	311.986	312.986	313.986	314.986	315.986	316.986	317.986	318.986	319.986	320.986	321.986	322.986	323.986	324.986	325.986	326.986	327.986	328.986	329.986	330.986	331.986	332.986	333.986	334.986	335.986	336.986	337.986	338.986	339.986	340.986	341.986	342.986	343.986	344.986	345.986	346.986	347.986	348.986	349.986	350.986	351.986	352.986
	energy dissipation (meV/cycle)	9.94567e-05	9.74702e-05	6.73147e-05	2.62844e-05	0.000106716	2.82797e-05	3.79188e-05	2.44473e-05	1.57485e-05	4.05176e-05	3.08855e-05	4.62541e-05	5.77939e-05	3.15497e-05	6.32986e-05	17.0407	15.5175	14.1182	12.3228	10.6899	9.14494	7.48401	5.8943	4.77256	3.31941	2.38227	1.33916	0.788193	0.363523	0.166465	1.93127e-05	3.39096e-05	3.50871e-05	4.29556e-05	2.5596e-05	2.16089e-05	3.27013e-05	2.33289e-05	3.14192e-05	2.44585e-05	1.26751e-05	1.05119e-05	1.34057e-05	1.5665e-05	1.26589e-05	0.00130793	1.42083e-05	1.3258e-05
CC3
exp	# height (pm)	317.841	318.841	319.841	320.841	321.841	322.841	323.841	324.841	325.841	326.841	327.841	328.841	329.841	330.841	331.841	332.841	333.841	334.841	335.841	336.841	337.841	338.841	339.841	340.841	341.841	342.841	343.841	344.841	345.841	346.841	347.841	348.841
	energy dissipation (meV/cycle)	0.784943	1.39872	2.28878	2.894	4.468	6.08944	7.91958	9.50275	11.7752	12.811	13.1276	12.9935	11.9632	10.8259	9.58179	8.14788	6.76072	5.38239	4.0438	3.03704	2.17612	0.88445	0.961685	0.665064	0.214148	0.41459	0.168593	-8.35e-12	0.0930158	0.0557005	-2.98e-12	0.297768
	Errorbar (meV)	0.133847	0.135881	0.504564	0.264483	0.219535	0.837359	0.527898	0.857707	0.87297	0.646499	0.640812	0.576923	0.524645	0.238772	0.196654	0.162769	0.220369	0.215571	0.277891	0.236177	0.125456	0.625401	0.138598	0.00529919	0.151425	0.157466	0.119214	5.9e-12	0.0130003	0.0393862	2.11e-12	0.121909
dft	# height (pm)	314.841	315.841	316.841	317.841	318.841	319.841	320.841	321.841	322.841	323.841	324.841	325.841	326.841	327.841	328.841	329.841	330.841	331.841	332.841	333.841	334.841	335.841	336.841	337.841	338.841	339.841	340.841	341.841	342.841	343.841	344.841	345.841	346.841	347.841	348.841	349.841	350.841	351.841	352.841	353.841	354.841	355.841	356.841	357.841	358.841	359.841	360.841	361.841
	energy dissipation (meV/cycle)	2.92343e-05	8.74528e-05	3.58932e-05	1.81804e-05	2.01683e-05	1.20047e-05	4.89374e-05	3.80392e-05	3.7542e-05	3.34246e-05	2.62829e-05	1.48598e-05	4.12607e-05	17.8644	16.1499	14.5589	12.6864	11.0163	9.27523	7.53019	5.81224	4.22756	3.35771	2.08717	1.42982	0.610796	0.262652	1.25286e-05	2.01946e-05	4.55712e-05	3.43975e-05	5.0888e-05	2.87945e-05	3.21496e-05	1.00077e-05	1.87304e-05	2.54515e-05	1.00556e-05	1.5998e-05	8.44467e-06	1.23003e-05	8.30231e-06	0.00663732	1.35831e-05	1.07643e-05	0.0019122	0.00134642	1.12821e-05
CC4
exp	# height (pm)	297.478	298.478	299.478	300.478	301.478	302.478	303.478	304.478	305.478	306.478	307.478	308.478	309.478	310.478	311.478	312.478	313.478	314.478	315.478	316.478	317.478	318.478	319.478	320.478	321.478	322.478	323.478	324.478	325.478	326.478	327.478	328.478	329.478	330.478	331.478	332.478	333.478	334.478	335.478	336.478	337.478	338.478	339.478	340.478	341.478
	energy dissipation (meV/cycle)	0.460237	0.162894	0.0871204	0.157848	0.209849	0.403237	0.23742	0.309474	0.38327	0.857009	0.90793	0.552117	0.389929	0.715742	1.11787	2.13952	3.78717	5.07525	7.89337	10.1041	12.5559	15.4029	18.3985	20.3808	18.3513	18.707	18.029	17.3335	16.3411	15.5688	14.0599	13.1682	11.6711	10.1764	9.16316	7.45886	6.03541	5.06996	3.60555	2.73634	2.00256	1.54442	0.911216	0.699532	0.528435
	Errorbar (meV)	0.295721	0.0941885	0.0383162	0.0660852	0.131206	0.322128	0.141723	0.102419	0.196437	0.15954	0.38069	0.395994	0.128407	0.355581	0.428666	0.221547	0.51769	0.244096	0.985723	1.07604	0.940686	0.878017	0.51115	0.866547	0.224392	0.10321	0.3512	0.278402	0.425256	0.191134	0.449386	0.317564	0.254065	0.324695	0.46956	0.396688	0.285845	0.258637	0.302498	0.231577	0.186997	0.153913	0.0364302	0.105095	0.0754722
dft	# height (pm)	306.478	307.478	308.478	309.478	310.478	311.478	312.478	313.478	314.478	315.478	316.478	317.478	318.478	319.478	320.478	321.478	322.478	323.478	324.478	325.478	326.478	327.478	328.478	329.478	330.478	331.478	332.478	333.478	334.478	335.478	336.478	337.478	338.478	339.478	340.478	341.478	342.478	343.478	344.478	345.478	346.478	347.478	348.478	349.478	350.478	351.478	352.478	353.478
	energy dissipation (meV/cycle)	2.17801e-05	6.18224e-05	6.7734e-05	4.96451e-05	6.25347e-05	9.09033e-05	4.12858e-05	1.34571e-05	-6.19938e-07	2.35524e-05	2.92975e-05	3.11873e-05	4.48068e-05	1.18081e-05	19.6246	17.8533	16.1387	14.609	13.1486	11.5213	9.81727	8.06738	6.44584	5.48149	3.94827	3.24745	2.21037	1.49556	0.899349	0.347882	0.208373	3.77052e-05	1.77297e-05	1.87467e-05	2.2801e-05	2.17683e-05	2.22251e-05	0.0129571	1.2947e-05	0.0112708	0.00716788	0.00730142	1.7634e-05	1.17387e-05	2.25365e-05	5.0135e-06	0.00149455	8.95311e-06
Figure 2c,e
OH1
exp	# height (pm)	246.941	247.941	248.941	249.941	250.941	251.941	252.941	253.941	254.941	255.941	256.941	257.941	258.941	259.941	260.941	261.941	262.941	263.941	264.941	265.941	266.941	267.941	268.941	269.941	270.941	271.941	272.941	273.941	274.941	275.941	276.941	277.941	278.941	279.941	280.941	281.941	282.941	283.941	284.941	285.941	286.941	287.941	288.941	289.941
	energy dissipation (meV/cycle)	4.71286	5.11438	7.12549	7.20289	8.85015	10.7973	11.7415	13.9267	13.9791	13.9144	16.3951	16.5953	17.0647	18.3897	17.2469	16.3779	15.7577	16.1992	15.7155	15.9668	15.7831	14.2352	14.089	13.7479	13.0807	12.5845	12.0702	11.1097	11.1117	10.2234	9.95045	8.76935	8.15142	7.72991	7.04153	6.17022	5.87231	5.2997	4.73633	4.24987	3.60286	3.21738	1.6859	2.51687
	Errorbar (meV)	0.98482	1.02101	1.16573	1.23715	1.51069	1.60973	1.59234	1.35163	1.46617	1.25731	0.483784	0.737793	0.306962	0.477065	0.273114	0.62214	0.611479	0.741247	0.526411	1.09113	0.83061	0.636822	0.737262	0.429218	0.868141	0.672415	0.696512	0.897364	0.699272	0.926498	1.02835	0.676802	0.732297	0.815807	0.626216	0.595294	0.723028	0.50872	0.624572	0.369999	0.537344	0.368496	0.973623	0.484483
dft	# height (pm)	249.941	250.941	251.941	252.941	253.941	254.941	255.941	256.941	257.941	258.941	259.941	260.941	261.941	262.941	263.941	264.941	265.941	266.941	267.941	268.941	269.941	270.941	271.941	272.941	273.941	274.941	275.941	276.941	277.941	278.941	279.941	280.941	281.941	282.941	283.941	284.941
	energy dissipation (meV/cycle)	0.062617	0.107472	0.128168	0.128979	0.165569	0.174324	0.187381	0.183695	0.124033	0.149348	10.5578	9.97949	9.32574	8.57087	7.76464	6.99	6.01593	5.414	4.63556	3.70653	2.9867	2.43613	1.98415	1.33436	0.976632	0.705816	0.298679	0.236175	0.159228	0.015728	0.0161858	0.0165363	0.0168174	0.0170746	0.0173421	0.0174421
OH2
exp	# height (pm)	214.059	215.059	216.059	217.059	218.059	219.059	220.059	221.059	222.059	223.059	224.059	225.059	226.059	227.059	228.059	229.059	230.059	231.059	232.059	233.059	234.059	235.059	236.059	237.059	238.059	239.059	240.059	241.059	242.059	243.059	244.059	245.059	246.059	247.059	248.059	249.059	250.059	251.059	252.059	253.059	254.059	255.059	256.059	257.059	258.059	259.059	260.059	261.059
	energy dissipation (meV/cycle)	3.11978	3.57208	3.53404	4.41818	4.27251	4.88222	5.93605	5.78715	7.44386	9.60533	9.40235	10.1993	13.8243	13.4481	14.396	15.2875	17.2185	17.4091	20.8074	21.6774	20.2329	24.0018	20.9509	20.7882	19.4783	18.5713	17.3227	15.1667	13.069	11.7434	9.98116	8.63131	7.35036	5.42658	4.5745	3.51377	2.42779	2.21502	1.33861	1.18917	0.610093	0.2617	0.650407	0.165572	1.37626	-5.69e-15	0.132017	0.126132
	Errorbar (meV)	2.20602	2.19027	2.26329	3.10606	3.02112	2.8977	3.73903	3.45618	3.6896	3.76363	3.62694	3.71208	3.90478	3.11662	2.41046	2.39381	1.59499	1.27737	0.156744	0.381402	0.355744	1.08759	1.07773	0.58493	1.40323	1.15706	0.536824	0.370459	0.190528	0.600156	0.845757	0.786379	0.96382	0.843406	0.742245	0.637042	0.499478	0.522825	0.322582	0.361905	0.431401	0.00722625	0.459907	0.117077	0.503266	4.02e-15	0.0933504	0.0891991
dft	# height (pm)	222.941	223.941	224.941	225.941	226.941	227.941	228.941	229.941	230.941	231.941	232.941	233.941	234.941	235.941	236.941	237.941	238.941	239.941	240.941	241.941	242.941	243.941	244.941	245.941	246.941	247.941	248.941	249.941	250.941	251.941	252.941	253.941	254.941	255.941	256.941	257.941	258.941	259.941	260.941	261.941	262.941	263.941	264.941	265.941	266.941	267.941	268.941	269.941
	energy dissipation (meV/cycle)	3.08311e-05	4.4176e-05	1.79264e-05	1.37462e-05	2.87503e-05	2.40189e-05	3.87725e-05	1.81278e-05	2.39078e-05	4.31854e-05	19.6438	17.9212	15.9476	13.9246	12.8041	10.9055	9.21454	7.95488	6.27391	5.36683	4.28529	3.03695	2.51053	1.69141	1.04085	0.642095	0.312329	0.183039	4.88083e-05	2.96344e-05	2.33935e-05	2.08063e-05	3.05135e-05	2.01059e-05	1.73135e-05	2.02046e-05	2.15372e-05	1.2854e-05	2.09696e-05	2.07135e-05	1.17578e-05	1.77072e-05	1.25751e-05	1.7722e-05	1.26695e-05	1.56211e-05	0.00174541	1.88026e-05
[truncated: 49 more columns]

## Sheet: Fig. 3
Figure 3b
exp	# bond order (a.u.)	1.04126	1.09185	1.08225	1.05604	0.943406	1.13001	1.02792	0.96586	1.08229	1.04543	1.04109	1.09334	1.04091	1.0412	0.945604	1.12399
	energy dissipation (meV/cycle)	0.0178644	0.0160499	0.0182645	0.0193549	0.0135121	0.0198493	0.0143877	0.015014	0.0170407	0.0196246	0.0187698	0.0252575	0.0173724	0.0170889	0.0135259	0.0187645

## Sheet: Fig. 4
Figure 4c
CC exp	# height (Angstrom)	2.21	2.24	2.27	2.3	2.33	2.36	2.39	2.42	2.45	2.48	2.51	2.54	2.57	2.6	2.63	2.66	2.69	2.72	2.75	2.78	2.81	2.84	2.87	2.9	2.93	2.96	2.99	3.02	3.05	3.08
	energy dissipation (meV/cycle)	0.579038	0.540807	0.475058	0.75592	0.727584	0.762103	0.764734	0.909214	0.451618	0.692892	0.794323	0.5297	1.23753	2.70486	4.82124	7.64486	9.79804	10.5777	10.8363	8.48251	5.85744	3.6595	1.01901	1.40503	1.13312	0.853492	0.353391	0.696207	0.688515	0.5649
CC dft	# height (Angstrom)	2.72515	2.73515	2.74515	2.75515	2.76515	2.77515	2.78515	2.79515	2.80515	2.81515	2.82515	2.83515	2.84515	2.85515	2.86515	2.87515	2.88515	2.89515	2.90515	2.91515	2.92515	2.93515	2.94515	2.95515	2.96515	2.97515	2.98515	2.99515	3.00515	3.01515	3.02515	3.03515	3.04515	3.05515	3.06515	3.07515	3.08515	3.09515	3.10515	3.11515	3.12515	3.13515	3.14515	3.15515	3.16515	3.17515	3.18515	3.19515
	energy dissipation (meV/cycle)	7.7313e-05	4.88325e-05	1.17442e-07	7.07091e-05	0.00011347	0.000121055	0.00010587	0.000145801	0.000154714	0.000174296	0.000155037	1.10996e-06	2.00174e-07	7.12886e-08	2.3954e-06	1.8518e-06	1.24748e-07	0.0187645	0.0163649	0.0137069	0.0110015	0.00911685	0.00760223	0.00672604	0.00544078	0.00453582	0.00387568	0.00268805	0.00137454	0.000673362	0.000340466	0.000203781	4.19667e-08	3.08991e-08	3.11904e-08	4.76646e-08	2.73975e-08	4.20298e-08	2.71643e-08	1.2303e-08	3.06163e-08	3.24813e-08	2.86265e-08	2.38225e-08	4.05831e-08	3.80513e-08	2.53939e-08	5.9416e-08
Figure 4d
OH exp	# height (Angstrom)	2.21	2.24	2.27	2.3	2.33	2.36	2.39	2.42	2.45	2.48	2.51	2.54	2.57	2.6	2.63	2.66	2.69	2.72	2.75	2.78	2.81	2.84	2.87	2.9	2.93	2.96	2.99	3.02	3.05	3.08
	energy dissipation (meV/cycle)	0.80553	1.13345	1.17087	4.54506	7.51194	12.7621	11.4334	7.53313	3.45556	1.79331	0.749353	0.614969	0.603884	0.940816	0.614697	0.573026	0.565243	0.433025	0.692072	0.605708	1.13371	0.375912	0.749485	0.592225	0.67624	0.80484	0.88834	0.577877	0.833713	0.891821
OH dft	# height (Angstrom)	2.22841	2.23841	2.24841	2.25841	2.26841	2.27841	2.28841	2.29841	2.30841	2.31841	2.32841	2.33841	2.34841	2.35841	2.36841	2.37841	2.38841	2.39841	2.40841	2.41841	2.42841	2.43841	2.44841	2.45841	2.46841	2.47841	2.48841	2.49841	2.50841	2.51841	2.52841	2.53841	2.54841	2.55841	2.56841	2.57841	2.58841	2.59841	2.60841	2.61841	2.62841	2.63841	2.64841	2.65841	2.66841	2.67841	2.68841	2.69841
	energy dissipation (meV/cycle)	6.01798e-09	1.43171e-08	2.48791e-08	1.18025e-08	1.5768e-08	2.98463e-08	2.4928e-08	1.96164e-08	2.82691e-08	3.04901e-08	4.40727e-08	2.28806e-08	3.21333e-08	0.0173053	0.0152989	0.0137925	0.0121078	0.01046	0.00912125	0.00760303	0.00627689	0.00487712	0.00357795	0.00254878	0.0021098	0.00137307	0.000877908	0.00048595	2.17168e-08	1.08558e-08	1.33722e-08	2.92283e-08	2.80704e-08	1.7166e-08	1.35468e-08	2.60515e-08	1.54503e-08	7.90374e-09	8.29543e-06	5.35345e-09	2.77425e-08	9.90155e-09	1.3774e-08	4.03588e-09	1.67905e-08	1.38082e-08	7.12163e-09	9.8909e-09
Figure 4e
pes	# x postition (Angstrom)	-1.2735	-1.20819	-1.14288	-1.07758	-1.01227	-0.94696	-0.881653	-0.816345	-0.751038	-0.68573	-0.620422	-0.555115	-0.489807	-0.424499	-0.359192	-0.293884	-0.228577	-0.163269	-0.0979614	-0.0326538	0.0326538	0.0979614	0.163269	0.228577	0.293884	0.359192	0.424499	0.489807	0.555115	0.620422	0.68573	0.751038	0.816345	0.881653	0.94696	1.01227	1.07758	1.14288	1.20819	1.2735	-1.2735	-1.20819	-1.14288	-1.07758	-1.01227	-0.94696	-0.881653	-0.816345
	z postition (Angstrom)	2.6	2.6	2.6	2.6	2.6	2.6	2.6	2.6	2.6	2.6	2.6	2.6	2.6	2.6	2.6	2.6	2.6	2.6	2.6	2.6	2.6	2.6	2.6	2.6	2.6	2.6	2.6	2.6	2.6	2.6	2.6	2.6	2.6	2.6	2.6	2.6	2.6	2.6	2.6	2.6	2.72632	2.72632	2.72632	2.72632	2.72632	2.72632	2.72632	2.72632
	interaction energy (meV)	-15.6258	-8.10567	-0.262827	7.9393	16.5391	25.4993	34.7532	44.2091	53.7644	63.3172	72.7336	81.8731	90.5944	98.7605	106.284	113.086	119.059	124.088	128.108	131.071	132.953	133.74	133.447	132.143	129.935	126.942	123.299	119.156	114.679	110.041	105.421	101.001	96.9642	93.4909	90.754	88.9123	88.0976	88.3928	89.865	92.5384	-36.3374	-31.622	-26.6797	-21.4988	-16.0928	-10.4939	-4.74642	1.09455
fit	# x postition (Angstrom)	-1.2735	-1.20819	-1.14288	-1.07758	-1.01227	-0.94696	-0.881653	-0.816345	-0.751038	-0.68573	-0.620422	-0.555115	-0.489807	-0.424499	-0.359192	-0.293884	-0.228577	-0.163269	-0.0979614	-0.0326538	0.0326538	0.0979614	0.163269	0.228577	0.293884	0.359192	0.424499	0.489807	0.555115	0.620422	0.68573	0.751038	0.816345	0.881653	0.94696	1.01227	1.07758	1.14288	1.20819	1.2735
	z postition (Angstrom)	4.97515	2.57515	2.57515	2.60879	2.64002	2.66404	2.68566	2.70729	2.73131	2.75293	2.76975	2.78416	2.79617	2.80578	2.81299	2.8202	2.825	2.82741	2.83221	2.83221	2.83221	2.82981	2.825	2.8226	2.8178	2.81299	2.80578	2.80098	2.79377	2.78657	2.77936	2.77215	2.76494	2.76014	2.75533	2.75053	2.75053	2.74813	2.75053	2.75293
Figure 4f
pes	# x postition (Angstrom)	-1.2735	-1.20819	-1.14288	-1.07758	-1.01227	-0.94696	-0.881653	-0.816345	-0.751038	-0.68573	-0.620422	-0.555115	-0.489807	-0.424499	-0.359192	-0.293884	-0.228577	-0.163269	-0.0979614	-0.0326538	0.0326538	0.0979614	0.163269	0.228577	0.293884	0.359192	0.424499	0.489807	0.555115	0.620422	0.68573	0.751038	0.816345	0.881653	0.94696	1.01227	1.07758	1.14288	1.20819	1.2735	-1.2735	-1.20819	-1.14288	-1.07758	-1.01227	-0.94696	-0.881653	-0.816345
	y postition (Angstrom)	1.5	1.5	1.5	1.5	1.5	1.5	1.5	1.5	1.5	1.5	1.5	1.5	1.5	1.5	1.5	1.5	1.5	1.5	1.5	1.5	1.5	1.5	1.5	1.5	1.5	1.5	1.5	1.5	1.5	1.5	1.5	1.5	1.5	1.5	1.5	1.5	1.5	1.5	1.5	1.5	1.68421	1.68421	1.68421	1.68421	1.68421	1.68421	1.68421	1.68421
	interaction energy (meV)	316.645	304.74	296.032	290.32	287.31	286.657	287.999	290.971	295.223	300.428	306.285	312.52	318.892	325.187	331.219	336.826	341.861	346.204	349.725	352.315	353.875	354.308	353.513	351.383	347.812	342.694	335.931	327.45	317.211	305.198	291.448	276.061	259.205	241.119	222.111	202.54	182.807	163.334	144.537	126.812	173.201	166.718	163.009	161.882	163.101	166.399	171.483	178.042
fit	# x postition (Angstrom)	-1.2735	-1.20819	-1.14288	-1.07758	-1.01227	-0.94696	-0.881653	-0.816345	-0.751038	-0.68573	-0.620422	-0.555115	-0.489807	-0.424499	-0.359192	-0.293884	-0.228577	-0.163269	-0.0979614	-0.0326538	0.0326538	0.0979614	0.163269	0.228577	0.293884	0.359192	0.424499	0.489807	0.555115	0.620422	0.68573	0.751038	0.816345	0.881653	0.94696	1.01227	1.07758	1.14288	1.20819	1.2735
	z postition (Angstrom)	1.75844	1.75143	1.74793	1.75143	1.75493	1.76194	1.76895	1.77946	1.79697	1.81449	1.83551	1.85303	1.86704	1.88106	1.89507	1.90558	1.91609	1.9231	1.93011	1.93361	1.93361	1.93361	1.93361	1.93011	1.9231	1.91609	1.90558	1.89507	1.88106	1.86354	1.84252	1.81449	1.78646	1.76194	1.74092	1.71289	1.68136	1.64632	1.60779	1.57625
[truncated: 752 more columns]

## Sheet: Supp. Fig. 7
Supp. Fig. 7
CC (5)
exp	# height (pm)	295.909	296.909	297.909	298.909	299.909	300.909	301.909	302.909	303.909	304.909	305.909	306.909	307.909	308.909	309.909	310.909	311.909	312.909	313.909	314.909	315.909	316.909	317.909	318.909	319.909	320.909	321.909	322.909	323.909	324.909
	energy dissipation (meV/cycle)	0.00781956	-8.65926e-05	0.52114	0.857606	1.74714	3.05428	4.52378	6.91859	8.72804	8.97782	9.13846	8.37201	7.47605	7.04065	5.58248	4.69376	3.90662	3.18355	2.39443	1.86203	1.36281	0.908031	0.680304	0.48044	0.282144	0.0463355	0.167991	0.144862	0.0803372	0.184371
	Errorbar (meV)	0.00552926	6.12302e-05	0.363296	0.606419	0.775295	1.09221	1.4576	1.27175	1.73258	1.83444	1.79448	1.72768	1.96296	1.65148	1.91513	1.89922	1.75654	1.40669	1.23836	0.842687	0.774766	0.642074	0.242615	0.269012	0.199506	0.0327641	0.0372188	0.102433	0.056807	0.13037
dft	# height (pm)	287.909	288.909	289.909	290.909	291.909	292.909	293.909	294.909	295.909	296.909	297.909	298.909	299.909	300.909	301.909	302.909	303.909	304.909	305.909	306.909	307.909	308.909	309.909	310.909	311.909	312.909	313.909	314.909	315.909	316.909	317.909	318.909	319.909	320.909	321.909	322.909	323.909	324.909	325.909	326.909	327.909	328.909	329.909	330.909	331.909	332.909	333.909	334.909
	energy dissipation (meV/cycle)	0.000164514	5.44384e-05	2.48653e-05	2.24385e-05	6.56631e-05	3.53704e-05	7.75635e-05	2.33216e-05	2.76752e-05	4.96057e-05	2.16795e-05	1.64985e-05	4.01406e-05	0.00437024	2.80362e-06	1.30051e-05	0.00468165	8.22248e-06	8.81857	7.81547	6.88567	5.90612	5.25722	4.3122	3.32699	2.42291	1.62465	1.3312	0.785925	0.512247	0.184125	0.127514	8.3144e-06	1.83439e-05	1.33491e-05	1.35447e-05	2.52355e-05	1.56734e-05	2.53693e-05	2.56549e-05	2.19354e-05	1.74926e-05	3.65792e-05	0.00145847	1.64648e-05	0.000515784	1.70907e-05	9.61007e-06
CC (6)
exp	# height (pm)	286.809	287.809	288.809	289.809	290.809	291.809	292.809	293.809	294.809	295.809	296.809	297.809	298.809	299.809	300.809	301.809	302.809	303.809	304.809	305.809	306.809	307.809	308.809	309.809	310.809	311.809
	energy dissipation (meV/cycle)	0.160793	0.207647	0.151749	1.06047	2.05325	4.04521	5.4764	6.68946	6.33712	5.51142	4.6517	3.61356	2.59115	1.76003	1.10698	0.517024	0.290663	0.16766	0.0364835	-1.95776e-267	0.280982	0	0.048564	-0.000703654	0.074421	0.0264104
	Errorbar (meV)	0.113698	0.146829	0.107302	0.0362136	0.0571302	0.0887181	0.381881	0.184532	0.105034	0.160172	0.234995	0.321989	0.078881	0.171362	0.0277903	0.149113	0.02016	0.0104904	0.0293758	0	0.125213	0	0.0225353	0.000302498	0.0526341	0.018675
dft	# height (pm)	265.809	266.809	267.809	268.809	269.809	270.809	271.809	272.809	273.809	274.809	275.809	276.809	277.809	278.809	279.809	280.809	281.809	282.809	283.809	284.809	285.809	286.809	287.809	288.809	289.809	290.809	291.809	292.809	293.809	294.809	295.809	296.809	297.809	298.809	299.809	300.809	301.809	302.809	303.809	304.809	305.809	306.809	307.809	308.809	309.809	310.809	311.809	312.809
	energy dissipation (meV/cycle)	5.78909e-06	0.000562756	0.00339183	0.000115886	3.16773e-05	8.59296e-05	3.09194e-05	9.62868e-06	2.07395e-05	3.68227e-06	9.37304e-05	0.00044634	2.0887e-05	0.000132988	0.000120421	7.62966e-05	0.000155305	0.000151854	0.179176	5.33635e-05	7.79241e-05	3.49099e-05	0.000240471	6.61978e-06	5.59261e-05	3.16587e-05	6.10973e-07	6.60332e-05	11.0294	9.60676	7.85426	6.19416	4.61843	3.35062	2.0995	1.3134	0.637549	0.455033	0.207867	0.272054	0.473942	0.616207	0.753294	2.49748e-05	2.47031e-05	3.013e-05	2.20453e-05	1.26779e-05
CC (7)
exp	# height (pm)	282.959	283.959	284.959	285.959	286.959	287.959	288.959	289.959	290.959	291.959	292.959	293.959	294.959	295.959	296.959	297.959	298.959	299.959	300.959	301.959	302.959	303.959	304.959	305.959	306.959	307.959	308.959	309.959	310.959	311.959	312.959
	energy dissipation (meV/cycle)	1.4983	2.32611	1.70273	1.93338	2.34532	3.47496	3.91022	5.50909	5.3122	7.66946	9.09732	11.0638	13.7956	14.4422	15.4427	17.2169	17.7065	15.4742	14.8379	13.6965	12.7503	11.6055	9.62432	8.2494	6.91927	5.93466	4.65845	3.32918	2.26773	1.70056	1.22726
	Errorbar (meV)	1.06322	0.882576	1.1245	1.31749	1.65839	1.62517	1.66512	1.45667	1.4462	1.15059	1.00999	0.648285	0.449793	1.58918	2.55311	2.61945	2.70932	3.80708	3.07942	2.23103	2.09392	2.02816	1.7192	1.4933	1.24037	1.1115	0.781709	0.442814	0.229551	0.0360422	0.187247
dft	# height (pm)	286.959	287.959	288.959	289.959	290.959	291.959	292.959	293.959	294.959	295.959	296.959	297.959	298.959	299.959	300.959	301.959	302.959	303.959	304.959	305.959	306.959	307.959	308.959	309.959	310.959	311.959	312.959	313.959	314.959	315.959	316.959	317.959	318.959	319.959	320.959	321.959	322.959	323.959	324.959	325.959	326.959	327.959	328.959	329.959	330.959	331.959	332.959	333.959
	energy dissipation (meV/cycle)	8.10821e-05	5.34056e-05	3.17861e-05	4.07432e-05	6.45485e-05	4.3778e-05	2.35571e-05	2.92576e-05	3.98268e-05	3.75058e-05	4.20464e-05	4.59674e-05	16.2617	14.6874	12.9703	11.335	9.92746	8.52006	7.14423	5.8221	4.72722	3.68364	2.68657	2.36992	1.54847	1.3074	0.689659	0.544336	0.302012	0.21523	1.12441e-05	2.36524e-05	1.06757e-05	1.77698e-05	1.66852e-05	4.79052e-06	2.70663e-05	1.15701e-05	7.69565e-06	1.87577e-05	1.69747e-05	1.59485e-05	1.40096e-05	1.6166e-05	6.63063e-06	1.59626e-05	1.59889e-05	6.92567e-06
CC (8)
exp	# height (pm)	286.159	287.159	288.159	289.159	290.159	291.159	292.159	293.159	294.159	295.159	296.159	297.159	298.159	299.159	300.159	301.159	302.159	303.159	304.159	305.159	306.159	307.159	308.159	309.159	310.159
	energy dissipation (meV/cycle)	3.31691	3.25763	2.43671	2.40551	2.86287	4.14876	5.32835	6.56474	8.32546	11.5613	13.3017	14.2414	15.1125	14.4919	13.8441	12.3271	11.3558	10.3632	9.1127	8.80725	6.36037	5.22922	4.41943	2.99319	2.08353
	Errorbar (meV)	0.309952	0.513604	0.830581	0.496805	0.0600578	0.794976	1.00337	1.37686	2.45678	3.69521	3.38125	4.011	3.79432	3.79623	4.01616	4.35875	4.26195	4.479	4.42748	3.03837	3.551	2.88326	2.67893	1.81833	1.34205
dft	# height (pm)	285.159	286.159	287.159	288.159	289.159	290.159	291.159	292.159	293.159	294.159	295.159	296.159	297.159	298.159	299.159	300.159	301.159	302.159	303.159	304.159	305.159	306.159	307.159	308.159	309.159	310.159	311.159	312.159	313.159	314.159	315.159	316.159	317.159	318.159	319.159	320.159	321.159	322.159	323.159	324.159	325.159	326.159	327.159	328.159	329.159	330.159	331.159	332.159
	energy dissipation (meV/cycle)	2.92343e-05	8.74528e-05	3.58932e-05	1.81804e-05	2.01683e-05	1.20047e-05	4.89374e-05	3.80392e-05	3.7542e-05	3.34246e-05	2.62829e-05	1.48598e-05	4.12607e-05	17.8644	16.1499	14.5589	12.6864	11.0163	9.27523	7.53019	5.81224	4.22756	3.35771	2.08717	1.42982	0.610796	0.262652	1.25286e-05	2.01946e-05	4.55712e-05	3.43975e-05	5.0888e-05	2.87945e-05	3.21496e-05	1.00077e-05	1.87304e-05	2.54515e-05	1.00556e-05	1.5998e-05	8.44467e-06	1.23003e-05	8.30231e-06	0.00663732	1.35831e-05	1.07643e-05	0.0019122	0.00134642	1.12821e-05
CC (9)
exp	# height (pm)	289.159	290.159	291.159	292.159	293.159	294.159	295.159	296.159	297.159	298.159	299.159	300.159	301.159	302.159	303.159	304.159	305.159	306.159	307.159	308.159	309.159	310.159	311.159	312.159	313.159	314.159	315.159	316.159	317.159	318.159	319.159	320.159	321.159	322.159	323.159	324.159	325.159	326.159
	energy dissipation (meV/cycle)	4.86474	6.53091	8.62786	10.4908	11.7525	14.8483	15.8285	17.9901	19.8757	20.6416	19.5162	19.5425	18.8995	17.45	16.3412	15.0873	14.8184	13.2717	12.7625	9.75623	8.8231	6.8791	5.79996	4.68998	3.24444	2.2561	1.64305	1.06978	0.643195	0.218711	0.325669	0.139669	2.29781	0.0941476	0.360877	0.0600548	0.0577475	0.150331
	Errorbar (meV)	1.50519	1.84669	2.9451	1.90951	1.28933	1.65179	1.00171	0.140646	0.0520675	0.393241	0.481202	0.455695	0.553252	0.402224	0.824989	0.86345	0.941995	0.932668	1.4082	1.35494	1.28312	1.17836	1.06645	1.23198	0.960771	0.628605	0.608312	0.455118	0.218608	0.154652	0.103202	0.102909	1.37603	0.0666305	0.145395	0.0424651	0.0408337	0.103921
dft	# height (pm)	285.159	286.159	287.159	288.159	289.159	290.159	291.159	292.159	293.159	294.159	295.159	296.159	297.159	298.159	299.159	300.159	301.159	302.159	303.159	304.159	305.159	306.159	307.159	308.159	309.159	310.159	311.159	312.159	313.159	314.159	315.159	316.159	317.159	318.159	319.159	320.159	321.159	322.159	323.159	324.159	325.159	326.159	327.159	328.159	329.159	330.159	331.159	332.159
	energy dissipation (meV/cycle)	2.92343e-05	8.74528e-05	3.58932e-05	1.81804e-05	2.01683e-05	1.20047e-05	4.89374e-05	3.80392e-05	3.7542e-05	3.34246e-05	2.62829e-05	1.48598e-05	4.12607e-05	17.8644	16.1499	14.5589	12.6864	11.0163	9.27523	7.53019	5.81224	4.22756	3.35771	2.08717	1.42982	0.610796	0.262652	1.25286e-05	2.01946e-05	4.55712e-05	3.43975e-05	5.0888e-05	2.87945e-05	3.21496e-05	1.00077e-05	1.87304e-05	2.54515e-05	1.00556e-05	1.5998e-05	8.44467e-06	1.23003e-05	8.30231e-06	0.00663732	1.35831e-05	1.07643e-05	0.0019122	0.00134642	1.12821e-05
CC (10)
exp	# height (pm)	284.159	285.159	286.159	287.159	288.159	289.159	290.159	291.159	292.159	293.159	294.159	295.159	296.159	297.159	298.159	299.159	300.159	301.159	302.159	303.159	304.159	305.159	306.159	307.159
	energy dissipation (meV/cycle)	0.132657	0.41765	1.70901	2.68976	4.03622	5.35857	9.38785	12.1297	14.6258	21.6518	23.6485	27.7862	28.2719	28.6932	30.3271	28.8905	28.0001	25.4033	23.7634	21.8941	19.2757	17.9515	14.9748	13.9375
	Errorbar (meV)	0.0960584	0.295323	0.0369709	0.139813	1.20605	0.693639	1.42769	0.564979	0.508065	2.26482	0.954118	0.575071	0.251227	0.200538	0.991513	0.92795	1.4593	1.65387	1.60362	1.67849	1.61683	1.60985	1.47865	1.49519
dft	# height (pm)	285.159	286.159	287.159	288.159	289.159	290.159	291.159	292.159	293.159	294.159	295.159	296.159	297.159	298.159	299.159	300.159	301.159	302.159	303.159	304.159	305.159	306.159	307.159	308.159	309.159	310.159	311.159	312.159	313.159	314.159	315.159	316.159	317.159	318.159	319.159	320.159	321.159	322.159	323.159	324.159	325.159	326.159	327.159	328.159	329.159	330.159	331.159	332.159
	energy dissipation (meV/cycle)	2.92343e-05	8.74528e-05	3.58932e-05	1.81804e-05	2.01683e-05	1.20047e-05	4.89374e-05	3.80392e-05	3.7542e-05	3.34246e-05	2.62829e-05	1.48598e-05	4.12607e-05	17.8644	16.1499	14.5589	12.6864	11.0163	9.27523	7.53019	5.81224	4.22756	3.35771	2.08717	1.42982	0.610796	0.262652	1.25286e-05	2.01946e-05	4.55712e-05	3.43975e-05	5.0888e-05	2.87945e-05	3.21496e-05	1.00077e-05	1.87304e-05	2.54515e-05	1.00556e-05	1.5998e-05	8.44467e-06	1.23003e-05	8.30231e-06	0.00663732	1.35831e-05	1.07643e-05	0.0019122	0.00134642	1.12821e-05
[truncated: 3 more columns]

## Sheet: Supp. Fig 9
Supp. Fig 9
CC1 distorted	height (Angstrom)	3	3.0102	3.0204	3.0306	3.0408	3.051	3.0612	3.0714	3.0816	3.0918	3.102	3.1122	3.1224	3.1326	3.1428	3.153	3.1632	3.1734	3.1836	3.1938	3.204	3.2142	3.2244	3.2346	3.2448	3.255	3.2652	3.2754	3.2856	3.2958	3.306	3.3162	3.3264	3.3366	3.3468	3.357	3.3672	3.3774	3.3876	3.3978	3.408	3.4182	3.4284	3.4386	3.4488	3.459	3.4692	3.4794
	Ediss (eV/cycle)	0	0	0	0	0	0	0	0	0	0	7.6707	6.63811	5.85595	4.96772	4.15621	3.37666	2.62088	1.94128	1.31027	0.921261	0.505147	0.286101	0	0	0	0	0	0	0	0	0	0	0	0	0	0	0	0	0	0	0	0	0	0	0	0	0	0
CC1 flat	height (Angstrom)	3	3.0102	3.0204	3.0306	3.0408	3.051	3.0612	3.0714	3.0816	3.0918	3.102	3.1122	3.1224	3.1326	3.1428	3.153	3.1632	3.1734	3.1836	3.1938	3.204	3.2142	3.2244	3.2346	3.2448	3.255	3.2652	3.2754	3.2856	3.2958	3.306	3.3162	3.3264	3.3366	3.3468	3.357	3.3672	3.3774	3.3876	3.3978	3.408	3.4182	3.4284	3.4386	3.4488	3.459	3.4692	3.4794
	Ediss (eV/cycle)	0	0	0	0	0	0	0	0	0	0	0	0	0	0	0	0	0	0	0	0	0	0	0	0	0	0	0	0	0	0	0	0	0	0	0	6.62443	5.8167	4.87949	4.12482	3.42464	2.6296	1.91967	1.22208	0.707145	0.439514	0.143913	0	0
CC2 distorted	height (Angstrom)	3	3.0102	3.0204	3.0306	3.0408	3.051	3.0612	3.0714	3.0816	3.0918	3.102	3.1122	3.1224	3.1326	3.1428	3.153	3.1632	3.1734	3.1836	3.1938	3.204	3.2142	3.2244	3.2346	3.2448	3.255	3.2652	3.2754	3.2856	3.2958	3.306	3.3162	3.3264	3.3366	3.3468	3.357	3.3672	3.3774	3.3876	3.3978	3.408	3.4182	3.4284	3.4386	3.4488	3.459	3.4692	3.4794
	Ediss (eV/cycle)	0.427147	0.232301	0.157493	0	0	0	0	0	4.49223	3.11454	2.3272	1.30322	0.603675	0.22844	0	0	0	0	0	0	0	0	0	0	0	0	0	0	0	0	0	0	0	0	0	0	0	0	0	0	0	0	0	0	0	0	0	0
CC2 flat	height (Angstrom)	3	3.0102	3.0204	3.0306	3.0408	3.051	3.0612	3.0714	3.0816	3.0918	3.102	3.1122	3.1224	3.1326	3.1428	3.153	3.1632	3.1734	3.1836	3.1938	3.204	3.2142	3.2244	3.2346	3.2448	3.255	3.2652	3.2754	3.2856	3.2958	3.306	3.3162	3.3264	3.3366	3.3468	3.357	3.3672	3.3774	3.3876	3.3978	3.408	3.4182	3.4284	3.4386	3.4488	3.459	3.4692	3.4794
	Ediss (eV/cycle)	0	0	0	0	0	0	0	0	0	0	0	0	0	0	0	0	0	0	0	3.32716	2.42894	1.79403	1.22669	0.863814	0.620998	0.345504	0.245308	0	0	0	0	0	0	0	0	0	0	0	0	0	0	0	0	0	0	0	0	0
CC3 distorted	height (Angstrom)	3	3.0102	3.0204	3.0306	3.0408	3.051	3.0612	3.0714	3.0816	3.0918	3.102	3.1122	3.1224	3.1326	3.1428	3.153	3.1632	3.1734	3.1836	3.1938	3.204	3.2142	3.2244	3.2346	3.2448	3.255	3.2652	3.2754	3.2856	3.2958	3.306	3.3162	3.3264	3.3366	3.3468	3.357	3.3672	3.3774	3.3876	3.3978	3.408	3.4182	3.4284	3.4386	3.4488	3.459	3.4692	3.4794
	Ediss (eV/cycle)	0	0	0	0	0	0	0	0	0	0	0	7.03164	6.1732	5.22654	4.19184	3.34633	2.72881	1.84169	1.23322	0.820435	0.4171	0.168758	0	0	0	0	0	0	0	0	0	0	0	0	0	0	0	0	0	0	0	0	0	0	0	0	0	0
CC3 flat	height (Angstrom)	3	3.0102	3.0204	3.0306	3.0408	3.051	3.0612	3.0714	3.0816	3.0918	3.102	3.1122	3.1224	3.1326	3.1428	3.153	3.1632	3.1734	3.1836	3.1938	3.204	3.2142	3.2244	3.2346	3.2448	3.255	3.2652	3.2754	3.2856	3.2958	3.306	3.3162	3.3264	3.3366	3.3468	3.357	3.3672	3.3774	3.3876	3.3978	3.408	3.4182	3.4284	3.4386	3.4488	3.459	3.4692	3.4794
	Ediss (eV/cycle)	0	0	0	0	0	0	0	0	0	0	0	0	0	0	0	0	0	0	0	0	0	0	0	0	0	0	0	0	0	0	0	0	0	0	0	6.6173	5.81639	4.84853	4.03275	3.26938	2.5277	1.82355	1.13598	0.646207	0.400075	0.119145	0	0
[truncated: 3 more columns]

## Sheet: Supp. Fig 11
Supp. Fig 11
CC1 DFT	height (Angstrom)	3	3.0102	3.0204	3.0306	3.0408	3.051	3.0612	3.0714	3.0816	3.0918	3.102	3.1122	3.1224	3.1326	3.1428	3.153	3.1632	3.1734	3.1836	3.1938	3.204	3.2142	3.2244	3.2346	3.2448	3.255	3.2652	3.2754	3.2856	3.2958	3.306	3.3162	3.3264	3.3366	3.3468	3.357	3.3672	3.3774	3.3876	3.3978	3.408	3.4182	3.4284	3.4386	3.4488	3.459	3.4692	3.4794
	Ediss (eV/cycle)	0	0	0	0	0	0	0	0	0	20.454	18.709	17.4617	16.7621	14.967	13.7765	12.4254	10.6766	8.99965	7.97571	6.59853	5.87503	4.48746	3.81782	2.45096	2.05718	1.28608	0.813112	0.502977	0.303846	0.158902	0	0	0	0	0	0	0	0	0	0	0	0	0	0	0	0	0	0
CC1 DFT No Cu	height (Angstrom)	3	3.0102	3.0204	3.0306	3.0408	3.051	3.0612	3.0714	3.0816	3.0918	3.102	3.1122	3.1224	3.1326	3.1428	3.153	3.1632	3.1734	3.1836	3.1938	3.204	3.2142	3.2244	3.2346	3.2448	3.255	3.2652	3.2754	3.2856	3.2958	3.306	3.3162	3.3264	3.3366	3.3468	3.357	3.3672	3.3774	3.3876	3.3978	3.408	3.4182	3.4284	3.4386	3.4488	3.459	3.4692	3.4794
	Ediss (eV/cycle)	0	0	0	0	0	0	0	0	0	0	0	0	0	17.8641	16.1496	14.5587	12.6862	11.0161	9.27516	7.53015	5.81214	4.24963	3.51089	2.32766	1.70136	0.810623	0.425685	0	0	0	0	0	0	0	0	0	0	0	0	0	0	0	0	0	0	0	0	0
CC1 LJ	height (Angstrom)	3	3.0102	3.0204	3.0306	3.0408	3.051	3.0612	3.0714	3.0816	3.0918	3.102	3.1122	3.1224	3.1326	3.1428	3.153	3.1632	3.1734	3.1836	3.1938	3.204	3.2142	3.2244	3.2346	3.2448	3.255	3.2652	3.2754	3.2856	3.2958	3.306	3.3162	3.3264	3.3366	3.3468	3.357	3.3672	3.3774	3.3876	3.3978	3.408	3.4182	3.4284	3.4386	3.4488	3.459	3.4692	3.4794
	Ediss (eV/cycle)	0	0	0	0	0	0	9.10442	8.14748	7.15812	5.98569	5.05389	4.01131	3.00011	2.14742	1.46278	0.913055	0.444603	0.177712	0	0	0	0	0	0	0	0	0	0	0	0	0	0	0	0	0	0	0	0	0	0	0	0	0	0	0	0	0	0
CC2 DFT No Cu	height (Angstrom)	3	3.0102	3.0204	3.0306	3.0408	3.051	3.0612	3.0714	3.0816	3.0918	3.102	3.1122	3.1224	3.1326	3.1428	3.153	3.1632	3.1734	3.1836	3.1938	3.204	3.2142	3.2244	3.2346	3.2448	3.255	3.2652	3.2754	3.2856	3.2958	3.306	3.3162	3.3264	3.3366	3.3468	3.357	3.3672	3.3774	3.3876	3.3978	3.408	3.4182	3.4284	3.4386	3.4488	3.459	3.4692	3.4794
	Ediss (eV/cycle)	0	0	0	0	0	0	0	0	0	0	0	0	0	0	16.045	14.0995	12.5529	10.8212	9.00134	7.09033	5.65974	4.31598	3.07423	2.03694	1.18602	0.842036	0.288345	0	0	0	0	0	0	0	0	0	0	0	0	0	0	0	0	0	0	0	0	0
CC2 LJ	height (Angstrom)	2.75	2.7602	2.7704	2.7806	2.7908	2.801	2.8112	2.8214	2.8316	2.8418	2.852	2.8622	2.8724	2.8826	2.8928	2.903	2.9132	2.9234	2.9336	2.9438	2.954	2.9642	2.9744	2.9846	2.9948	3.005	3.0152	3.0254	3.0356	3.0458	3.056	3.0662	3.0764	3.0866	3.0968	3.107	3.1172	3.1274	3.1376	3.1478	3.158	3.1682	3.1784	3.1886	3.1988	3.209	3.2192	3.2294
	Ediss (eV/cycle)	0	0	0	0	0	0	0	0	0	0	0	0	0	0	0	0	0	0	0	0	0.771139	0.675967	0.566196	0.441527	11.5579	10.5357	9.47963	8.38432	7.53209	6.36859	5.48755	4.37121	3.51531	2.58977	1.81072	1.48313	0.854795	0.254175	0.168282	0	0	0	0	0	0	0	0	0
OH DFT	height (Angstrom)	2.5	2.5102	2.5204	2.5306	2.5408	2.551	2.5612	2.5714	2.5816	2.5918	2.602	2.6122	2.6224	2.6326	2.6428	2.653	2.6632	2.6734	2.6836	2.6938	2.704	2.7142	2.7244	2.7346	2.7448	2.755	2.7652	2.7754	2.7856	2.7958	2.806	2.8162	2.8264	2.8366	2.8468	2.857	2.8672	2.8774	2.8876	2.8978	2.908	2.9182	2.9284	2.9386	2.9488	2.959	2.9692	2.9794
	Ediss (eV/cycle)	0	0	0	0	0	0	0	0	22.015	20.03	17.942	15.9921	14.4795	12.4481	11.0264	9.55697	8.28195	6.92306	5.77095	4.77799	3.42644	2.78106	2.02902	1.22138	0.620002	0.442704	0.110979	0	0	0	0	0	0	0	0	0	0	0	0	0	0	0	0	0	0	0	0	0
OH DFT No Cu	height (Angstrom)	2.5	2.5102	2.5204	2.5306	2.5408	2.551	2.5612	2.5714	2.5816	2.5918	2.602	2.6122	2.6224	2.6326	2.6428	2.653	2.6632	2.6734	2.6836	2.6938	2.704	2.7142	2.7244	2.7346	2.7448	2.755	2.7652	2.7754	2.7856	2.7958	2.806	2.8162	2.8264	2.8366	2.8468	2.857	2.8672	2.8774	2.8876	2.8978	2.908	2.9182	2.9284	2.9386	2.9488	2.959	2.9692	2.9794
	Ediss (eV/cycle)	0	0	0	0	0	0	0	0	0	0	19.6168	17.8872	15.8659	13.8524	12.7355	11.064	9.40598	8.10094	6.55726	5.54301	4.48626	3.19245	2.53377	1.69107	1.04103	0.642099	0.312321	0.183083	0	0	0	0	0	0	0	0	0	0	0	0	0	0	0	0	0	0	0	0
OH LJ	height (Angstrom)	2.5	2.5102	2.5204	2.5306	2.5408	2.551	2.5612	2.5714	2.5816	2.5918	2.602	2.6122	2.6224	2.6326	2.6428	2.653	2.6632	2.6734	2.6836	2.6938	2.704	2.7142	2.7244	2.7346	2.7448	2.755	2.7652	2.7754	2.7856	2.7958	2.806	2.8162	2.8264	2.8366	2.8468	2.857	2.8672	2.8774	2.8876	2.8978	2.908	2.9182	2.9284	2.9386	2.9488	2.959	2.9692	2.9794
	Ediss (eV/cycle)	0	0	0	0	0	16.0327	14.3241	12.8476	11.1149	9.62031	8.28854	6.78804	5.25994	4.30257	3.23872	2.2121	1.69566	1.17672	0.74005	0.478145	0.185742	0	0	0	0	0	0	0	0	0	0	0	0	0	0	0	0	0	0	0	0	0	0	0	0	0	0	0
CC2 DFT	height (Angstrom)	3	3.0102	3.0204	3.0306	3.0408	3.051	3.0612	3.0714	3.0816	3.0918	3.102	3.1122	3.1224	3.1326	3.1428	3.153	3.1632	3.1734	3.1836	3.1938	3.204	3.2142	3.2244	3.2346	3.2448	3.255	3.2652	3.2754	3.2856	3.2958	3.306	3.3162	3.3264	3.3366	3.3468	3.357	3.3672	3.3774	3.3876	3.3978	3.408	3.4182	3.4284	3.4386	3.4488	3.459	3.4692	3.4794
	Ediss (eV/cycle)	0	0	0	0	0	0	0	0	0	0	0	0	0	17.6523	16.0682	14.2929	12.4573	10.7191	9.50848	8.14205	6.69844	5.2795	3.92298	3.42347	2.35216	1.80973	1.00836	0.51031	0.332675	0	0	0	0	0	0	0	0	0	0	0	0	0	0	0	0	0	0	0
[truncated: 3 more columns]

## Sheet: Supp. Fig 12
Supp. Fig 12
CC tors 14	Angle (rad)	-1.5708	-1.0472	-0.785398	-0.523599	-0.392699	-0.261799	-0.1309	0	0.1309	0.261799	0.392699	0.523599	0.785398	1.0472	1.5708
	Ediss (eV/cycle)	0.000687133	0.00408511	0.00850037	0.0123723	0.0142011	0.0144511	0.0145173	0.0147046	0.0144609	0.0141928	0.0138636	0.0134179	0.0110985	0.00719347	0.000687164
CC tors 22	Angle (rad)	-1.5708	-1.0472	-0.785398	-0.523599	-0.392699	-0.261799	-0.1309	0	0.1309	0.261799	0.392699	0.523599	0.785398	1.0472	1.5708
	Ediss (eV/cycle)	0.000995957	0.00572183	0.0110903	0.0152946	0.0174152	0.0177353	0.0179675	0.0178644	0.017845	0.0177221	0.0155054	0.0150062	0.0123275	0.0081234	0.00099598
CC tors 30	Angle (rad)	-1.5708	-1.0472	-0.785398	-0.523599	-0.392699	-0.261799	-0.1309	0	0.1309	0.261799	0.392699	0.523599	0.785398	1.0472	1.5708
	Ediss (eV/cycle)	0.000383206	0.00674964	0.0124968	0.0171341	0.0195446	0.0198365	0.0218754	0.0217717	0.0217506	0.0198776	0.0194706	0.0171371	0.0144894	0.0095949	0.000292029
OH tors 14	Angle (rad)	-1.87623	-1.35263	-1.09083	-0.829031	-0.698132	-0.567232	-0.436332	-0.305433	-0.174533	-0.0436332	0.0872665	0.218166	0.479966	0.741765	1.26536
	Ediss (eV/cycle)	0.00227144	0.00287001	0.00824334	0.0106247	0.0123942	0.0144595	0.0145196	0.0147219	0.0163123	0.0158396	0.017418	0.0153134	0.012693	0.0111389	0.00227139
OH tors 22	Angle (rad)	-1.87623	-1.35263	-1.09083	-0.829031	-0.698132	-0.567232	-0.436332	-0.305433	-0.174533	-0.0436332	0.0872665	0.218166	0.479966	0.741765	1.26536
	Ediss (eV/cycle)	0.00276849	0.00442272	0.00777247	0.0144326	0.0167031	0.0169607	0.0194691	0.0196438	0.0195595	0.019753	0.0188504	0.0184831	0.0171362	0.0114912	0.00282093
OH tors 30	Angle (rad)	-1.87623	-1.35263	-1.09083	-0.829031	-0.698132	-0.567232	-0.436332	-0.305433	-0.174533	-0.0436332	0.0872665	0.218166	0.479966	0.741765	1.26536
	Ediss (eV/cycle)	0.00317893	0.00439507	0.0112286	0.016271	0.0187906	0.0211356	0.0216576	0.0239997	0.024064	0.0240082	0.0234353	0.020855	0.0190158	0.0151925	0.00317882

## Sheet: Supp. Fig. 16
Supp. Fig. 16
a	height (Angstrom)	1.22841	1.29841	1.36841	1.43841	1.50841	1.57841	1.64841	1.71841	1.78841	1.85841	1.92841	1.99841	2.06841	2.13841	2.20841	2.27841	2.34841	2.41841	2.48841	2.55841	2.62841	2.69841	2.76841	2.83841	2.90841	2.97841	3.04841	3.11841	3.18841	3.25841	3.32841	3.39841	3.46841	3.53841	3.60841	3.67841	3.74841	3.81841	3.88841	3.95841	4.02841	4.09841	4.16841	4.23841	4.30841	4.37841	4.44841	4.51841
	Ediss (eV/cycle)	2.74819e-06	5.24529e-08	1.79171e-06	2.36056e-08	2.2614e-08	6.60507e-08	4.09733e-08	3.07965e-08	5.03308e-08	9.36881e-08	5.76892e-08	4.92777e-08	5.29506e-08	3.96922e-08	2.63106e-08	3.02807e-08	2.91245e-08	6.66161e-08	4.84921e-08	6.42218e-08	1.95108e-08	1.77432e-08	0.0193281	0.0169244	0.0153742	0.0136885	0.0120083	0.0107084	0.00879087	0.00718641	0.00616508	0.00520887	0.00424092	0.00306898	0.00214539	0.00151924	0.000707724	0.000369242	0.000238026	7.50276e-09	2.32007e-08	3.45303e-08	2.8104e-08	2.23286e-08	1.06027e-08	1.06253e-08	1.4127e-08	7.47542e-09
b	height (Angstrom)	1.22841	1.29841	1.36841	1.43841	1.50841	1.57841	1.64841	1.71841	1.78841	1.85841	1.92841	1.99841	2.06841	2.13841	2.20841	2.27841	2.34841	2.41841	2.48841	2.55841	2.62841	2.69841	2.76841	2.83841	2.90841	2.97841	3.04841	3.11841	3.18841	3.25841	3.32841	3.39841	3.46841	3.53841	3.60841	3.67841	3.74841	3.81841	3.88841	3.95841	4.02841	4.09841	4.16841	4.23841	4.30841	4.37841	4.44841	4.51841
	Ediss (eV/cycle)	8.83582e-08	1.44431e-07	6.32172e-07	6.30019e-08	6.28851e-08	5.02661e-08	7.30549e-08	5.85213e-08	6.47548e-08	9.08601e-08	6.74964e-08	6.01386e-08	5.95226e-08	1.07216e-07	5.80088e-08	5.22418e-08	5.74376e-08	6.0383e-08	0.017345	0.0154248	0.013681	0.0118955	0.0102618	0.0089695	0.00754755	0.00618543	0.00488388	0.00361032	0.00246221	0.00168968	0.000918714	0.000421346	0.000205084	5.9879e-08	4.98718e-08	3.24272e-08	6.22221e-08	5.84862e-08	2.79229e-08	2.30852e-08	2.53094e-08	1.95474e-08	2.62441e-08	3.96236e-08	1.99538e-08	3.02252e-08	3.46668e-08	2.56387e-08
c	height (Angstrom)	1.22841	1.29841	1.36841	1.43841	1.50841	1.57841	1.64841	1.71841	1.78841	1.85841	1.92841	1.99841	2.06841	2.13841	2.20841	2.27841	2.34841	2.41841	2.48841	2.55841	2.62841	2.69841	2.76841	2.83841	2.90841	2.97841	3.04841	3.11841	3.18841	3.25841	3.32841	3.39841	3.46841	3.53841	3.60841	3.67841	3.74841	3.81841	3.88841	3.95841	4.02841	4.09841	4.16841	4.23841	4.30841	4.37841	4.44841	4.51841
	Ediss (eV/cycle)	3.77148e-08	3.24446e-08	3.01305e-08	1.37861e-08	2.36778e-08	1.41439e-08	1.82343e-08	1.36699e-08	4.11278e-08	1.0703e-08	1.70184e-08	2.11872e-08	1.02849e-08	0.0172866	0.0152483	0.0137374	0.0120479	0.0104175	0.00934022	0.00783757	0.00652362	0.00509312	0.00371381	0.00265395	0.00210981	0.00137303	0.000877898	0.00048595	2.20167e-08	1.70725e-08	3.55891e-08	2.22149e-08	1.94651e-08	9.65791e-09	1.92595e-08	3.28561e-08	9.22707e-09	7.51695e-09	8.29226e-06	3.91911e-09	2.02221e-08	1.04575e-08	6.58711e-09	9.26672e-09	1.37766e-08	1.50771e-08	2.74366e-09	5.08596e-09
d	height (Angstrom)	1.22841	1.29841	1.36841	1.43841	1.50841	1.57841	1.64841	1.71841	1.78841	1.85841	1.92841	1.99841	2.06841	2.13841	2.20841	2.27841	2.34841	2.41841	2.48841	2.55841	2.62841	2.69841	2.76841	2.83841	2.90841	2.97841	3.04841	3.11841	3.18841	3.25841	3.32841	3.39841	3.46841	3.53841	3.60841	3.67841	3.74841	3.81841	3.88841	3.95841	4.02841	4.09841	4.16841	4.23841	4.30841	4.37841	4.44841	4.51841
	Ediss (eV/cycle)	2.43772e-08	4.12562e-08	2.40392e-08	1.37538e-08	2.11572e-08	6.16755e-08	0.0193721	0.0177562	0.015948	0.0144935	0.0131481	0.0115546	0.0102473	0.00873827	0.0075293	0.00595788	0.00506614	0.00399687	0.00284054	0.00231175	0.00154992	0.000957267	0.000594639	0.000293589	0.00019001	3.66742e-08	2.09903e-08	3.04995e-08	2.85881e-08	2.71064e-08	2.4214e-08	7.50076e-09	1.74253e-08	2.20274e-08	1.04e-08	1.42895e-08	1.26494e-08	2.10406e-08	6.52804e-09	8.29283e-07	1.55821e-08	1.5783e-08	1.2997e-08	1.5776e-08	1.72948e-08	1.63566e-08	1.48242e-06	9.64472e-09
[truncated: 3 more columns]
